# Supplementary material for: Metal-Free Homogeneous O2 Reduction by an Iminium-Based Electrocatalyst
Source: J Am Chem Soc. 2024 Mar 15;146(12):7931–5. doi: 10.1021/jacs.3c14549 (PMC10979433; doi:10.1021/jacs.3c14549)
Supplement: Supplementary file 2 — ja3c14549_si_002.xyz [file ja3c14549_si_002.xyz]

2
O2_S_1_C_0_optfreq E(UB3LYP) = -150.394063
O       0.000000    0.000000    0.601959
O       0.000000    0.000000   -0.601959
2
O2_S_half_C_m1_optfreq E(UB3LYP) = -150.505866
O       0.000000    0.000000    0.672106
O       0.000000    0.000000   -0.672106
3
O2H_S_half_C_0_optfreq E(UB3LYP) = -150.986835
O       0.056000   -0.607000   -0.000000
H      -0.890000   -0.879000    0.000000
O       0.056000    0.717000   -0.000000
3
O2H_S_0_C_m1_optfreq E(RB3LYP) = -151.111399
O       0.056000   -0.698000   -0.000000
H      -0.891000   -0.876000    0.000000
O       0.056000    0.808000    0.000000
4
H2O2_S_0_C_0_optfreq E(RB3LYP) = 
O      -0.716000   -0.107000   -0.066000
H      -1.016000    0.603000    0.527000
O       0.716000    0.107000   -0.066000
H       1.016000   -0.603000    0.527000
3
H2O_S_0_C_0_optfreq E(RB3LYP) = -76.471797
O       0.000000    0.000000    0.118161
H       0.000000    0.763643   -0.472645
H       0.000000   -0.763643   -0.472645
8
TFAH_S_0_C_0_optfreq E(RB3LYP) = -527.048017
H      -2.491000   -0.937000   -0.005000
O      -1.519000   -1.039000    0.003000
O      -1.493000    1.222000    0.002000
C      -0.948000    0.157000    0.005000
C       0.594000   -0.001000    0.002000
F       1.000000   -0.609000   -1.125000
F       1.187000    1.189000    0.074000
F       1.003000   -0.742000    1.043000
7
TFA_S_0_C_m1_optfreq E(RB3LYP) = -526.594712
O      -0.815366   -1.719987    0.000000
O       1.417013   -1.337836    0.000000
C       0.216618   -1.029205    0.000000
C      -0.087237    0.513483    0.000000
F      -0.815366    0.880978    1.086918
F       1.009681    1.299922    0.000000
F      -0.815366    0.880978   -1.086918
15
TFA2H_S_0_C_m1_optfreq E(RB3LYP) = -1053.670129
H      -0.128444   -0.695078    0.039311
O      -1.211044   -0.769384    0.249220
O      -1.568998    1.058931   -1.032637
C      -1.919259    0.150871   -0.314151
C      -3.423356   -0.023307    0.041330
F      -3.620462    0.044114    1.372901
F      -4.181680    0.920682   -0.527831
F      -3.885085   -1.220453   -0.373405
O       1.642368    0.893440    1.249426
O       1.188760   -0.752028   -0.231755
C       1.924738    0.075989    0.386461
C       3.411476   -0.019024   -0.078215
F       3.912811   -1.258616    0.121591
F       3.531292    0.246509   -1.398596
F       4.216254    0.838902    0.569128
32
iminium_S_0_C_1_optfreq E(RB3LYP) = -858.957061
C       1.614935   -1.338670    0.155886
C       1.575167    0.169455    0.007585
C       0.317499    0.788968   -0.170042
C       2.705887    0.968507    0.069795
H       3.674260    0.518359    0.232008
C       0.234385    2.180342   -0.351352
H      -0.713262    2.656355   -0.548548
C       1.381659    2.949938   -0.324261
H       1.315540    4.017763   -0.481534
C       2.613158    2.346656   -0.091827
H       3.510842    2.949943   -0.050436
C       1.332571   -1.727477    1.617734
H       1.344283   -2.814052    1.720932
H       2.102453   -1.308778    2.266298
H       0.365635   -1.359540    1.963736
C       2.949942   -1.945550   -0.284460
H       3.752601   -1.653887    0.391686
H       2.878898   -3.034118   -0.264775
H       3.214694   -1.634219   -1.295925
C       0.541792   -1.898214   -0.771121
H       0.779606   -1.702194   -1.820128
N      -0.786776   -1.303280   -0.512491
H       0.433554   -2.970723   -0.631813
C      -0.863143   -0.052335   -0.192892
C      -2.240122    0.514228    0.211924
F      -2.124679    1.632076    0.930228
F      -2.912891   -0.358599    0.976081
F      -2.984397    0.787681   -0.870282
C      -1.907960   -2.233126   -0.701120
H      -1.643670   -2.870401   -1.541805
H      -2.829575   -1.712457   -0.924997
H      -2.015345   -2.845840    0.193404
32
iminium_S_half_C_0_optfreq E(UB3LYP) = -859.092607
C       1.617826     -1.330527      0.200259
C       1.573392      0.171689     -0.016947
C       0.299263      0.782885     -0.165016
C       2.715717      0.959917     -0.031083
H       3.684083      0.495083      0.093108
C       0.249484      2.182676     -0.351975
H      -0.697961      2.671626     -0.521156
C       1.403684      2.945183     -0.362628
H       1.332901      4.014780     -0.516882
C       2.646581      2.341010     -0.194424
H       3.552392      2.933571     -0.200888
C       1.367378     -1.646480      1.685958
H       1.343491     -2.727511      1.843431
H       2.168483     -1.227728      2.297246
H       0.422111     -1.230020      2.034325
C       2.944516     -1.960478     -0.230448
H       3.767448     -1.630689      0.403535
H       2.879380     -3.047172     -0.145631
H       3.186845     -1.712293     -1.265571
C       0.516373     -1.942700     -0.665531
H       0.751943     -1.778416     -1.726572
N      -0.800482     -1.399950     -0.363654
H       0.469186     -3.019501     -0.500139
C      -0.882554     -0.041766     -0.147684
C      -2.214425      0.492669      0.248130
F      -2.151321      1.653503      0.930969
F      -2.899639     -0.365408      1.052938
F      -3.057444      0.737121     -0.809437
C      -1.877044     -2.142110     -1.013189
H      -1.832643     -2.011061     -2.101346
H      -2.855170     -1.829884     -0.665791
H      -1.754635     -3.199897     -0.784869
34
iminium_O2_S_half_C_0_optfreq E(UB3LYP) = -1009.498122
C       1.954584   -1.212548   -0.049780
C       1.698434    0.280799    0.054180
C       0.379703    0.771042   -0.025799
C       2.741846    1.185807    0.229307
H       3.754775    0.818898    0.312493
C       0.160389    2.155295    0.004275
H      -0.835481    2.544827   -0.115697
C       1.216769    3.038962    0.151697
H       1.025081    4.104034    0.165666
C       2.511313    2.553268    0.284500
H       3.341650    3.235498    0.416307
C       1.883256   -1.853542    1.346404
H       2.046027   -2.931296    1.274718
H       2.655005   -1.431477    1.991863
H       0.916158   -1.681388    1.819356
C       3.305879   -1.539211   -0.692447
H       4.136709   -1.249962   -0.049574
H       3.377657   -2.616111   -0.858006
H       3.421963   -1.036313   -1.654096
C       0.866814   -1.777853   -0.956977
H       0.988157   -1.395233   -1.974736
N      -0.469674   -1.449105   -0.459694
H       0.937463   -2.862436   -0.992062
C      -0.756800   -0.180123   -0.153952
C      -1.948652    0.014016    0.810303
F      -2.067370    1.265881    1.265589
F      -1.771894   -0.775949    1.897746
F      -3.144596   -0.309012    0.288209
C      -1.421545   -2.555800   -0.516918
H      -1.408717   -2.980137   -1.521946
H      -2.432152   -2.241752   -0.295740
H      -1.120814   -3.329084    0.192071
O      -1.640910    0.426351   -1.790225
O      -2.135711    1.609489   -1.892952
33
iminium_O_S_0_C_1_optfreq E(RB3LYP) = -934.118631
C       1.466000   -1.436000    0.212000
C       1.584000    0.074000    0.076000
C       0.463000    0.843000   -0.267000
C       2.798000    0.733000    0.252000
H       3.676000    0.170000    0.534000
C       0.580000    2.214000   -0.509000
H      -0.278000    2.788000   -0.827000
C       1.804000    2.842000   -0.357000
H       1.893000    3.902000   -0.550000
C       2.909000    2.102000    0.048000
H       3.866000    2.587000    0.186000
C       1.056000   -1.824000    1.642000
H       0.936000   -2.906000    1.719000
H       1.836000   -1.512000    2.336000
H       0.127000   -1.349000    1.957000
C       2.772000   -2.160000   -0.144000
H       3.540000   -1.959000    0.601000
H       2.598000   -3.237000   -0.157000
H       3.144000   -1.855000   -1.123000
C       0.450000   -1.921000   -0.824000
H       0.781000   -1.698000   -1.835000
N      -0.882000   -1.242000   -0.664000
H       0.256000   -2.984000   -0.727000
C      -0.865000    0.193000   -0.428000
C      -2.063000    0.751000    0.404000
F      -1.898000    2.035000    0.712000
F      -2.169000    0.070000    1.554000
F      -3.214000    0.639000   -0.264000
C      -1.992000   -2.147000   -0.290000
H      -1.995000   -2.943000   -1.031000
H      -2.936000   -1.619000   -0.294000
H      -1.758000   -2.544000    0.695000
O      -1.218000   -0.303000   -1.717000
33
iminium_O_S_half_C_0_optfreq  E(UB3LYP) = -934.255554
C       1.469000   -1.414000    0.263000
C       1.643000    0.077000    0.053000
C       0.476000    0.848000   -0.189000
C       2.878000    0.706000    0.103000
H       3.767000    0.123000    0.301000
C       0.622000    2.233000   -0.420000
H      -0.239000    2.831000   -0.672000
C       1.865000    2.836000   -0.367000
H       1.951000    3.899000   -0.555000
C       2.999000    2.078000   -0.093000
H       3.973000    2.547000   -0.046000
C       1.043000   -1.699000    1.713000
H       0.815000   -2.759000    1.844000
H       1.860000   -1.438000    2.387000
H       0.172000   -1.117000    2.011000
C       2.743000   -2.213000   -0.038000
H       3.528000   -1.987000    0.683000
H       2.529000   -3.281000    0.032000
H       3.121000   -2.003000   -1.040000
C       0.439000   -1.869000   -0.770000
H       0.797000   -1.634000   -1.768000
N      -0.914000   -1.179000   -0.694000
H       0.244000   -2.936000   -0.701000
C      -0.804000    0.193000   -0.191000
C      -2.057000    0.810000    0.340000
F      -1.930000    2.128000    0.575000
F      -2.409000    0.268000    1.551000
F      -3.148000    0.665000   -0.444000
C      -1.872000   -2.074000    0.033000
H      -1.879000   -3.009000   -0.518000
H      -2.860000   -1.633000    0.003000
H      -1.542000   -2.233000    1.055000
O      -1.391000   -0.967000   -1.989000
33
iminium_O_S_0_C_m1_optfreq E(RB3LYP) = -934.391011
C       1.748000   -1.231000    0.086000
C       1.636000    0.279000   -0.002000
C       0.322000    0.837000    0.008000
C       2.756000    1.096000   -0.050000
H       3.738000    0.641000   -0.046000
C       0.255000    2.257000   -0.076000
H      -0.704000    2.749000   -0.114000
C       1.389000    3.051000   -0.112000
H       1.272000    4.128000   -0.170000
C       2.661000    2.487000   -0.094000
H       3.551000    3.102000   -0.128000
C       1.760000   -1.661000    1.564000
H       1.672000   -2.746000    1.663000
H       2.705000   -1.354000    2.016000
H       0.957000   -1.194000    2.132000
C       3.014000   -1.785000   -0.582000
H       3.914000   -1.457000   -0.062000
H       3.001000   -2.877000   -0.555000
H       3.086000   -1.470000   -1.625000
C       0.586000   -1.802000   -0.728000
H       0.673000   -1.448000   -1.751000
N      -0.819000   -1.408000   -0.337000
H       0.596000   -2.890000   -0.733000
C      -0.845000    0.013000    0.132000
C      -2.162000    0.625000    0.150000
F      -2.572000    1.326000   -1.006000
F      -2.278000    1.609000    1.119000
F      -3.203000   -0.209000    0.388000
C      -1.302000   -2.358000    0.720000
H      -1.207000   -3.364000    0.319000
H      -2.343000   -2.140000    0.917000
H      -0.719000   -2.254000    1.630000
O      -1.613000   -1.618000   -1.466000
34
iminium_OH_S_half_C_1_optfreq  E(UB3LYP) = -934.774338
C       1.456000   -1.477000    0.173000
C       1.538000    0.031000    0.025000
C       0.430000    0.787000   -0.376000
C       2.744000    0.699000    0.249000
H       3.610000    0.138000    0.566000
C       0.557000    2.162000   -0.603000
H      -0.294000    2.735000   -0.940000
C       1.766000    2.800000   -0.391000
H       1.851000    3.864000   -0.568000
C       2.859000    2.066000    0.056000
H       3.807000    2.556000    0.238000
C       1.187000   -1.889000    1.630000
H       1.158000   -2.977000    1.708000
H       1.991000   -1.518000    2.267000
H       0.246000   -1.491000    2.003000
C       2.737000   -2.173000   -0.311000
H       3.563000   -1.984000    0.372000
H       2.575000   -3.251000   -0.342000
H       3.021000   -1.835000   -1.308000
C       0.337000   -1.990000   -0.737000
H       0.645000   -1.868000   -1.790000
N      -0.914000   -1.295000   -0.633000
H       0.140000   -3.050000   -0.584000
C      -0.956000    0.194000   -0.548000
C      -1.884000    0.603000    0.655000
F      -1.932000    1.933000    0.766000
F      -1.430000    0.105000    1.809000
F      -3.144000    0.175000    0.490000
C      -2.118000   -2.051000   -0.866000
H      -1.888000   -2.873000   -1.542000
H      -2.909000   -1.424000   -1.261000
H      -2.429000   -2.482000    0.095000
O      -1.632000    0.658000   -1.673000
H      -0.999000    0.760000   -2.404000
34
iminium_OH_S_0_C_0_optfreq  E(RB3LYP) = -934.982914
C       1.536000   -1.419000    0.202000
C       1.539000    0.089000    0.027000
C       0.375000    0.758000   -0.371000
C       2.706000    0.835000    0.210000
H       3.611000    0.335000    0.527000
C       0.423000    2.130000   -0.640000
H      -0.466000    2.636000   -0.987000
C       1.593000    2.851000   -0.470000
H       1.610000    3.912000   -0.683000
C       2.738000    2.201000   -0.023000
H       3.658000    2.753000    0.126000
C       1.309000   -1.793000    1.675000
H       1.322000   -2.880000    1.791000
H       2.101000   -1.374000    2.299000
H       0.353000   -1.422000    2.039000
C       2.850000   -2.052000   -0.275000
H       3.685000   -1.788000    0.374000
H       2.755000   -3.140000   -0.261000
H       3.095000   -1.743000   -1.293000
C       0.419000   -1.969000   -0.680000
H       0.691000   -1.827000   -1.738000
N      -0.881000   -1.384000   -0.381000
H       0.329000   -3.043000   -0.514000
C      -0.976000    0.053000   -0.507000
C      -1.906000    0.559000    0.646000
F      -2.175000    1.878000    0.565000
F      -1.338000    0.351000    1.849000
F      -3.102000   -0.063000    0.668000
C      -1.948000   -2.153000   -1.019000
H      -1.810000   -2.233000   -2.105000
H      -2.924000   -1.718000   -0.834000
H      -1.937000   -3.161000   -0.601000
O      -1.659000    0.491000   -1.681000
H      -1.047000    0.415000   -2.426000
34
iminium_O2_S_0_C_m1_optfreq  E(RB3LYP) = -1009.632577
C       1.882899   -1.233202    0.052233
C       1.637013    0.265636    0.016102
C       0.353747    0.773079   -0.233777
C       2.693717    1.164135    0.193086
H       3.683322    0.783326    0.405761
C       0.181446    2.156352   -0.374145
H      -0.807809    2.499081   -0.644209
C       1.246831    3.030859   -0.225249
H       1.092094    4.096558   -0.343922
C       2.508256    2.534267    0.086213
H       3.345764    3.206676    0.227986
C       1.846492   -1.749642    1.499198
H       2.024300   -2.828145    1.519523
H       2.623556   -1.266121    2.094686
H       0.883174   -1.551279    1.964843
C       3.230051   -1.611703   -0.577464
H       4.071265   -1.268675    0.024776
H       3.303791   -2.699127   -0.653791
H       3.333210   -1.192223   -1.580112
C       0.786310   -1.886698   -0.784258
H       0.943995   -1.634061   -1.845219
N      -0.548833   -1.532322   -0.336517
H       0.876730   -2.971201   -0.698707
C      -0.888359   -0.118176   -0.390535
C      -1.830628    0.152701    0.858905
F      -2.053480    1.442444    1.171103
F      -1.280525   -0.380391    1.985910
F      -3.044888   -0.424608    0.732390
C      -1.540689   -2.454885   -0.881124
H      -1.524850   -2.501550   -1.977442
H      -2.544897   -2.185630   -0.572531
H      -1.320691   -3.453612   -0.497021
O      -1.576699    0.107589   -1.587246
O      -2.345001    1.369773   -1.601347
35
iminium_O2H_S_0_C_0_optfreq  E(RB3LYP) = -1010.138659
C       1.938330   -1.218264    0.014351
C       1.672729    0.277225    0.015944
C       0.378979    0.781369   -0.187526
C       2.724850    1.179135    0.193454
H       3.721348    0.799089    0.368584
C       0.195232    2.166916   -0.277677
H      -0.785731    2.565818   -0.471208
C       1.255904    3.044783   -0.126102
H       1.084554    4.110829   -0.202629
C       2.527750    2.548882    0.131975
H       3.363636    3.223447    0.269014
C       1.921448   -1.759500    1.452824
H       2.113888   -2.835183    1.452354
H       2.696533   -1.274305    2.048706
H       0.959460   -1.581907    1.931643
C       3.280141   -1.568177   -0.641060
H       4.125360   -1.234033   -0.040055
H       3.359919   -2.652562   -0.744954
H       3.366742   -1.123001   -1.633937
C       0.838321   -1.865744   -0.818748
H       0.968250   -1.597979   -1.876124
N      -0.486299   -1.515035   -0.329650
H       0.925484   -2.949453   -0.745307
C      -0.835362   -0.141991   -0.322056
C      -1.849675    0.119967    0.865871
F      -1.988031    1.411777    1.208618
F      -1.446369   -0.522380    1.975455
F      -3.095672   -0.320533    0.580622
C      -1.498365   -2.511726   -0.673267
H      -1.595566   -2.652700   -1.755180
H      -2.472372   -2.249740   -0.275861
H      -1.198794   -3.462321   -0.230533
O      -1.540055    0.068145   -1.588485
O      -2.280802    1.317801   -1.647903
H      -3.192799    0.994642   -1.546018
22
Phenazine_S_0_C_0_optfreq   E(RB3LYP) =  -571.258814
C       0.000000    3.578000    0.715000
C       0.000000    2.399000    1.417000
C       0.000000    1.147000    0.725000
C       0.000000    1.147000   -0.725000
C       0.000000    2.399000   -1.417000
C       0.000000    3.578000   -0.715000
C      -0.000000   -1.147000   -0.725000
C      -0.000000   -1.147000    0.725000
C      -0.000000   -2.399000    1.417000
H       0.000000   -2.377000    2.509000
C      -0.000000   -3.578000    0.715000
C      -0.000000   -3.578000   -0.715000
C      -0.000000   -2.399000   -1.417000
H       0.000000    4.532000    1.247000
H       0.000000    2.377000    2.509000
H       0.000000    2.377000   -2.509000
H       0.000000    4.532000   -1.247000
H      -0.000000   -4.532000    1.247000
H      -0.000000   -4.532000   -1.247000
H       0.000000   -2.377000   -2.509000
N      -0.000000   -0.000000   -1.416000
N      -0.000000   -0.000000    1.416000
22
Phenazine_S_half_C_m1_optfreq   E(UB3LYP) =  -571.367175
C      -0.000000    3.613000    0.704000
C      -0.000000    2.407000    1.400000
C      -0.000000    1.158000    0.725000
C       0.000000    1.158000   -0.725000
C       0.000000    2.407000   -1.400000
C       0.000000    3.613000   -0.704000
C      -0.000000   -1.158000   -0.725000
C      -0.000000   -1.158000    0.725000
C      -0.000000   -2.407000    1.400000
H      -0.000000   -2.384000    2.494000
C      -0.000000   -3.613000    0.704000
C      -0.000000   -3.613000   -0.704000
C      -0.000000   -2.407000   -1.400000
H      -0.000000    4.560000    1.252000
H       0.000000    2.384000    2.494000
H       0.000000    2.384000   -2.494000
H       0.000000    4.560000   -1.252000
H      -0.000000   -4.560000    1.252000
H      -0.000000   -4.560000   -1.252000
H       0.000000   -2.384000   -2.494000
N       0.000000   -0.000000   -1.435000
N      -0.000000   -0.000000    1.435000
